# Supplementary material for: The Mineral Composition of Bone Marrow, Plasma, Bones and the First Antlers of Farmed Fallow Deer
Source: Animals (Basel). 2022 Oct 14;12(20):2764. doi: 10.3390/ani12202764 (PMC9597732; doi:10.3390/ani12202764)
Supplement: Supplementary file 1 [file animals-12-02764-s001.zip]

Archive with 1 entries (1 files):
- animals-1901239-supplementary.pdf
